# Supplementary material for: Monitoring of haematopoietic stem cell mobilization by targeted DNA methylation analysis
Source: Br J Haematol. 2026 Mar 17;208(6):2284–7. doi: 10.1111/bjh.70446 (PMC13267480; doi:10.1111/bjh.70446)
Supplement: Supplementary file 2 — Appendix S2. [file BJH-208-2284-s002.xlsx]

## Sheet: Table S1
Supplemental Table S1. Balanced datasets for manually selecting CD34+ HSPC biomarkers
GEO ID	Sample Types
GSE63409*	CD34+ HSPCs (36)
GSE49618*	CD34+ HSPCs (3)
GSE72867*	CD34+ HSPCs (15)
GSE66562*	NK cells (14)
GSE85647*	Monocytes (4)
GSE130030*	CD8 T cells (14), CD4 T cells (11)
GSE59065*	CD4 T cells (4)
GSE103541*	Granulocytes (14)
GSE131989*	Monocytes (10), B cells (14)
GSE35069	Granulocytes (6), CD4 T cells (6), CD8 T cells (6), Monocytes (6), B cells (6), NK cells (6)
GSE40699	Epithelial cells (5)
GSE52025	Fibroblast (2)
GSE58477	CD34+ HSPCs (10)
GSE65078	Fibroblast (4)
GSE74877	Mesenchymal stromal cells (2), Fibroblast (2), epithelial cells (1)
GSE77135	Fibroblasts (13)
GSE79695	Mesenchymal stromal cells (12)
GSE85566	Epithelial cells (6)
GSE87797	Mesenchymal stem cells (6)
GSE92843	Epithelial cells (1)
GSE106099	Endothelial cells (12)
GSE107226	Fibroblasts (4)
GSE109042	Epithelial cells (6)
GSE129266	Mesenchymal stromal cells (3)
GSE140078	Endothelial cells (2)
GSE140295	Endothelial cells (8)
GSE146376	Smooth muscle cells (25)
GSE196046	Mesenchymal stromal cells (2)
* Indicates datasets that were also used in the second approach

## Sheet: Table S2
Supplemental Table S2: Datasets for selecting CD34+ HSPC biomarkers with CimpleG
GEO ID	Sample Types
GSE63409*	CD34+ HSPCs (36)
GSE49618*	CD34+ HSPCs (3)
GSE72867*	CD34+ HSPCs (15)
GSE66562*	NK cells (14)
GSE85647*	Monocytes (4)
GSE130030*	CD8 T cells (14), CD4 T cells (11)
GSE59065*	CD8 T cells (100), CD4 T cells (99)
GSE103541*	Granulocytes (28), CD4 T cells (28), CD8 T cells (28), Monocytes (28), B cells (28)
GSE131989*	Monocytes (31), B cells (30), CD4 T cells (62)
GSE43976	Monocytes (36)
GSE68456	Granulocytes (7), CD4 T cells (7), CD8 T cells (7), Monocytes (12), B cells (7), NK cells (6), nRBC (12)
GSE71955	CD8 T cells (31), CD4 T cells (31)
GSE72338	Monocytes (10), Granulocytes (10)
GSE72364	CD4 T cells (6)
GSE75405	CD8 T cells (9), CD4 T cells (10)
GSE76170	Monocytes (3)
GSE82084	Monocytes (9), Granulocytes (8), nRBCs (9)
GSE87095	B cells (73)
GSE88824	Granulocytes (8), CD4 T cells (8), CD8 T cells (8), Monocytes (8), B cells (8), NK cells (8)
GSE100561	Monocytes (6)
GSE104287	NK cells (8)
GSE110554	Granulocytes (6), CD4 T cells (6), CD8 T cells (6), Monocytes (6), B cells (6), NK cells (6)
GSE112696	CD4 T cells (6)
GSE118696	Monocytes (4)
GSE121192	CD4 T cells (10), Monocytes (6)
GSE124565	Granulocytes (12)
GSE130029	CD4 T cells (11)
GSE131177	Monocytes (3)
GSE131627	Monocytes (15)
GSE146093	CD4 T cells (16)
GSE147667	CD8 T cells (2), CD4 T cells (4)
GSE157611	Monocytes (16)
GSE166067	B cells (26)
GSE180130	CD4 T cells (8), Monocytes (8)
GSE184500	CD8 T cells (9)
*Indicates datasets that were also used in the first approach

## Sheet: Table S3
Supplemental Table S3: Primers and probes for digital PCR
Primer/probe	Fluorophore	Sequence 5'-3'	Quencher
SP140 (cg17607231)
Forward		GAGGAGGAGTAGAGTTA
Reverse		AAATAACTTTTCCACCCT
Unmethylated CpG	6-Fam	TTATGGAAGATAGGGTTATTTGT	BHQ-1
Methylated CpG	Hex	TTACGGAAGATAGGGTTATTTGT	BHQ-1
CD48 (cg13311440)
Forward		TGTGTATTGAAGGTATGG
Reverse		ACTTTCCAAACACCAAAT
Unmethylated CpG	6-Fam	AGATGGGATGTAGTTTAATTTTAGA	BHQ-1
Methylated CpG	Hex	AGACGGGATGTAGTTTAATTTTA	BHQ-1
STK17A (cg17707057)
Forward		TTTAGAGATGAAGGTATGT
Reverse		CATACCACTAAAACTAACA
Unmethylated CpG	6-Fam	TTTAAATTATTGTGATTTGTTGTTATA	BHQ-1
Methylated CpG	Hex	TTAAATTATTGCGATTTGTTGTTA	BHQ-1

## Sheet: Table S4
Supplemental Table S4: Multiple linear regression model for HSPC prediction
Regression Statistics
Multiple R	0.568706
R Square	0.323427
Adjusted R Square	0.279302
Standard Error	0.637542
Observations	50
ANOVA
	df	SS	MS	F	Significance F
Regression	3	8.93792	2.97931	7.32989	0.000407637
Residual	46	18.6972	0.40646
Total	49	27.6351
	Coefficients	Standard Error	t Stat	P-value	Lower 95%	Upper 95%
Intercept	-1.82778	0.622784	-2.93486	0.00519223	-3.08138	-0.574186
Methylation SP140	0.0605279	0.023779	2.54543	0.0143311	0.0126632	0.108393
Methylation CD48	0.120739	0.0440396	2.74161	0.00867929	0.0320921	0.209386
Methylation STK17A	0.195367	0.0827856	2.35992	0.022577	0.0287285	0.362006
